# Supplementary material for: Cytochrome P450 1B1 Expression Regulates Intracellular Iron Levels and Oxidative Stress in the Retinal Endothelium
Source: Int J Mol Sci. 2023 Jan 26;24(3):2420. doi: 10.3390/ijms24032420 (PMC9916835; doi:10.3390/ijms24032420)
Supplement: Supplementary file 1 [file ijms-24-02420-s001.zip]

Archive with 1 entries (1 files):
- ijms-2149590-supplementary.pdf
